# Supplementary material for: Association of environmental traits with the geographic ranges of ticks (Acari: Ixodidae) of medical and veterinary importance in the western Palearctic. A digital data set
Source: Exp Appl Acarol. 2012 Jul 28;59(3):351–66. doi: 10.1007/s10493-012-9600-7 (PMC3557372; doi:10.1007/s10493-012-9600-7)
Supplement: Supplementary file 3 — Supplementary material 3 (XLS 43 kb) [file 10493_2012_9600_MOESM3_ESM.xls]

## Sheet: Ecoregions Species
Biome	Name of Ecological region	D. marginatus	D. reticulatus	H. lusitanicum	H. marginatum	H. punctata	H. sulcata	R. annulatus	R. bursa	R. sanguineus	I. ricinus
Boreal Forests/Taiga	Scandinavian And Russian Taiga	0.137552	0.198198	0.384615	0.135483		0.675676	0.512825	0.168377	0.893655	0.219165
Deserts and Xeric Shrublands	Red Sea Coastal Desert									0.893655
	Arabian Desert And East Sahero-Arabian Xeric Shrublands									0.178732
	North Saharan Steppe And Woodlands			0.769238	0.135483	0.21322	0.675676			1.42985
	Sahara Desert							1.53846	0.168377	0.714924
Flooded Grasslands and Savannas	Nile Delta Flooded Savanna	0.137552	0.198198	0.384615	0.135483		0.675676	0.512825	0.168377	0.893655	0.219165
	Saharan Halophytics				0.261967	0.21322	0.675676	0.512825		0.446828
Mediterranean Forests, Woodlands and Scrub	Aegean And Western Turkey Sclerophyllous And Mixed Forests	2.61349			4.46997	4.94512	12.8378	6.66667	1.25641	4.55765	0.416315
	Anatolian Conifer And Deciduous Mixed Forests	0.962862			0.135483			0.512825	0.168377	0.714924
	Corsican Montane Broadleaf And Mixed Forests	0.412655			0.261967				0.427354	0.178732
	Crete Mediterranean Forests				0.135483		0.675676		0.747863
	Cyprus Mediterranean Forests				0.652742				0.213675	0.893655
	Eastern Mediterranean Conifer-Sclerophyllous-Broadleaf Forests	0.137552	0.198198	0.384615	0.135483		0.675676	0.512825	0.168377	0.893655	0.219165
	Iberian Conifer Forests	0.825395		0.769238	0.261967	0.21322	4.72973		0.213675	0.268965
	Iberian Sclerophyllous And Semi-Deciduous Forests	9.76616	0.198198	58.4615	1.74968	3.19829	6.75676		18.1624	5.88758	0.438213
	Illyrian Deciduous Forests	0.687758			1.82768	1.66988	1.35135	0.512825	2.13675	1.51921	0.482333
	Italian Sclerophyllous And Semi-Deciduous Forests	3.57634	0.198198		9.92167	9.38166	7.43243		7.47863	1.3664	1.95532
	Mediterranean Acacia-Argania Dry Woodlands And Succulent Thickets				1.69713		0.675676	2.51283	0.854785	0.983255
	Mediterranean Dry Woodlands And Steppe	0.137552		0.384615	1.43631	0.21322	1.35135	1.53846	0.427354	1.87668
	Mediterranean Woodlands And Forests	1.78818		1.38462	19.4517	7.88913	13.5135	11.7949	11.1111	1.3664	0.394399
	Northeastern Spain And Southern France Mediterranean Forests	22.8336	9.54955	3.76924	0.913838	11.7278	0.675676		3.41883	13.4483	0.591586
	Northwest Iberian Montane Forests	0.552633		1.15385	0.652742	1.66988			1.68377	1.34483	0.131464
	Pindus Mountains Mixed Forests	2.33838			1.35483	4.47761	6.75676		3.98296	1.87668	0.525855
	South Appenine Mixed Montane Forests				0.391645	0.21322			0.213675	0.842895	0.153374
	Southeastern Iberian Shrubs And Woodlands									0.893655
	Southern Anatolian Montane Conifer And Deciduous Forests	0.275132			0.261967			1.25641		0.178732
	Southwest Iberian Mediterranean Sclerophyllous And Mixed Forests	4.81435	0.198198	18.8462	5.61358	2.77186	2.27273	6.15385	5.23543	6.25559	0.394399
	Tyrrhenian-Adriatic Sclerophyllous And Mixed Forests	2.63274		1.53846	6.39687	7.36247	6.81818		7.95983	9.11528	0.131464
Temperate Broadleaf and Mixed Forests	Appenine Deciduous Montane Forests	0.412655			0.391645	6.69881	6.75676		1.28251	1.87668	0.367485
	Atlantic Mixed Forests	13.3425	19.2793	0.384615	0.391645	7.36247			1.68377	4.11813	9.72839
	Balkan Mixed Forests	2.63274			9.78329	5.75693	6.75676	3.76924	8.44179	2.94962	1.27816
	Baltic Mixed Forests										7.47152
	Cantabrian Mixed Forests	2.28254	9.54955	1.92377	0.261967	13.6466	4.72973		2.77778	5.27256	1.11745
	Caucasus Mixed Forests				0.522193			1.25641	0.168377
	Celtic Broadleaf Forests										9.49798
	Central Anatolian Steppe And Woodlands	2.75132			3.52484	1.27932	2.72727	42.5128	1.49573	2.23414
	Central European Mixed Forests				0.135483						15.745
	Dinaric Mountains Mixed Forests	0.275132			0.522193	0.426439			0.213675	0.178732	0.355697
	East European Forest Steppe										0.219165
	Eastern Anatolian Deciduous Forests	0.962862			0.522193	0.21322	1.35135	3.58974	1.62564	0.625559
	English Lowlands Beech Forests										3.55697
	Euxine-Colchic Broadleaf Forests	0.825395			1.82768		1.35135	4.61538	0.534188	0.268965	0.53944
	North Atlantic Moist Mixed Forests										1.57756
	Pannonian Mixed Forests		11.8812		1.44386	0.426439			1.38889	0.268965	4.42594
	Po Basin Mixed Forests	0.412655			1.44386	1.49254	1.35135		0.747863	0.983255	0.416315
	Pyrenees Conifer And Mixed Forests	1.14127	1.18812	0.384615		2.1322	0.675676		0.213675	0.625559	0.284838
	Rodope Montane Mixed Forests	0.275132			1.43631	0.21322		0.512825	0.325128	0.446828	0.876424
	Sarmatic Mixed Forests				0.135483						11.4812
	Western European Broadleaf Forests	15.4578	41.7822		0.391645	3.19829	0.675676		0.427354	2.8597	18.4926
Temperate Conifer Forests	Alps Conifer And Mixed Forests	2.88858	5.34653		0.652742	1.27932	2.27273			0.842895	4.9518
	Caledon Conifer Forests										2.25679
	Carpathian Montane Forests	0.137552	0.396396								1.24894
	Mediterranean Conifer And Mixed Forests	0.687758		0.769238	1.56658	1.27932	0.675676	0.512825	0.641256	0.893655	0.195532
	Northern Anatolian Conifer And Deciduous Forests	0.687758			8.93995	0.21322	2.27273	1.76924	3.25128	0.842895	0.657318
	Scandinavian Coastal Conifer Forests										0.355697
Temperate Grasslands, Savannas and Shrublands	Central Anatolian Steppe	0.412655			0.522193	0.21322	0.675676		0.641256	0.536193
	Eastern Anatolian Montane Steppe	1.14127							0.854785	0.357462
	Pontic Steppe				1.17493				0.534188	0.178732	0.131464
Tundra	Scandinavian Montane Birch Forest And Grasslands										0.898335
