# Supplementary material for: Association of environmental traits with the geographic ranges of ticks (Acari: Ixodidae) of medical and veterinary importance in the western Palearctic. A digital data set
Source: Exp Appl Acarol. 2012 Jul 28;59(3):351–66. doi: 10.1007/s10493-012-9600-7 (PMC3557372; doi:10.1007/s10493-012-9600-7)
Supplement: Supplementary file 4 — Supplementary material 4 (XLS 39 kb) [file 10493_2012_9600_MOESM4_ESM.xls]

## Sheet: Sheet1
Category	D. marginatus	D. reticulatus	Hy. lusitanicum	Hy. marginatum	H. punctata	H.sulcata	R. annulatus	R.bursa	R.sanguineus	I.ricinus
A11	0.0112		0.0879	0.1171	0.023	0.0606	0.1359	0.0534	0.1103	0.001
A12	0.132	0.0018	0.6777	0.2838	0.1322	0.1758	0.0874	0.332	0.2157	0.011
A21	0.2242	0.1308	0.0879	0.3188	0.2146	0.3515	0.3398	0.2602	0.1971	0.0351
A22	0.274	0.105	0.1319	0.2005	0.2854	0.2545	0.0971	0.2534	0.3098	0.0337
B11	0.0112	0.0571		0.0012	0.0077			0.0019	0.0057	0.2266
B12	0.01			0.0157		0.0121	0.3301	0.0117	0.0057	0.0002
B21										0.0776
B22										0.0002
C11	0.0012	0.0037								0.0989
C12	0.3313	0.698	0.0147	0.0568	0.3352	0.1333	0.0097	0.0864	0.1541	0.3432
C21	0.0037			0.0036						0.0067
C22	0.0012	0.0018		0.0024	0.0019	0.0121		0.001	0.0016	0.1581
D		0.0018								0.0076
